# Supplementary material for: Increased regional body fat is associated with depressive symptoms: a cross-sectional analysis of NHANES data obtained during 2011–2018
Source: BMC Psychiatry. 2024 May 3;24:336. doi: 10.1186/s12888-024-05782-4 (PMC11067210; doi:10.1186/s12888-024-05782-4)
Supplement: Supplementary file 2 — Supplementary Material 2 [file 12888_2024_5782_MOESM2_ESM.zip]

Archive with 8 entries (8 files):
- S4.LegFMIpdf.pdf
- __MACOSX/._S4.LegFMIpdf.pdf
- S1-TotalFMI.pdf
- __MACOSX/._S1-TotalFMI.pdf
- S2 TrunkFMI.pdf
- __MACOSX/._S2 TrunkFMI.pdf
- S3 ArmFMI.pdf
- __MACOSX/._S3 ArmFMI.pdf
